# Supplementary material for: Changes in the global burden of foreign body aspiration among under-5 children from 1990 to 2019
Source: Front Pediatr. 2023 Sep 1;11:1235308. doi: 10.3389/fped.2023.1235308 (PMC10506258; doi:10.3389/fped.2023.1235308)
Supplement: Supplementary file 1 [file Table1.xls]

## Sheet: S1
Table S1 The incidence and DALY rates (per 100,000) of foreign body aspiration in children under 5 years old in 204 countries and territories in 1990, 2014 and 2019, and its temporal trends of 1990-2019 and 2014-2019
	Incidence rate						DALY rate
location	1990 (95% UI)	2014 (95% UI)	2019 (95% UI)	EAPC(1990-2019) (95% UI)	EAPC(2014-2019) (95% UI)		1990 (95% UI)	2014 (95% UI)	2019 (95% UI)	EAPC(1990-2019) (95% UI)	EAPC(2014-2019) (95% UI)
Global	164 (105.4, 257.2)	100 (65.6,154.2)	109.6 (69.5,175.7)	-1.7 (-1.9, -1.5)	2.2 (1.6, 2.7)		864.9 (766.9, 981.5)	400.2 (357.7,443.8)	317.9 (270.7,372.4)	-3.3 (-3.3, -3.2)	-4.6 (-5.4, -3.8)
Afghanistan	111.6 (57.9, 187.7)	73.7 (40.1,121.6)	72.7 (40.6,124.3)	-2 (-2.3, -1.8)	-0.1 (-0.4, 0.2)		1394.1 (751.3, 2276.4)	541.7 (321.1,879.6)	426.7 (245.6,703.1)	-3.6 (-3.9, -3.4)	-4.8 (-5.3, -4.4)
Albania	241.6 (160.8, 363.1)	156 (104.4,235.8)	166.9 (110.6,258)	-1.5 (-1.7, -1.3)	1.7 (0.9, 2.5)		866.6 (638, 1117.6)	398.6 (290.4,541.6)	341.4 (249.1,482.6)	-2.9 (-3.9, -1.9)	-3.2 (-4.1, -2.2)
Algeria	109.9 (64.9, 179.3)	84.3 (51.3,132.7)	92.9 (55.6,149.8)	-0.8 (-1, -0.7)	2.4 (1.4, 3.6)		706.4 (402.9, 1250.2)	289.3 (186.3,454.7)	218.2 (143.5,324.4)	-3.7 (-3.9, -3.5)	-5.8 (-6.4, -5.1)
American Samoa	49.9 (30.1, 83)	57.1 (33.3,91.9)	63 (35.4,103.4)	1.1 (1, 1.3)	2.5 (1.3, 3.7)		437.1 (269.6, 671.6)	373.1 (249.7,544.3)	333.3 (199.2,520.4)	-0.4 (-0.8, 0.1)	-2.4 (-2.8, -2)
Andorra	322.7 (222.7, 471.8)	240.4 (163.6,363.6)	268.1 (178.2,401.5)	-0.7 (-0.9, -0.4)	2.7 (1.5, 3.8)		97.2 (61.3, 153.4)	31.1 (21.7,41.9)	28.6 (18.4,41.8)	-4.1 (-4.4, -3.7)	-0.5 (-3, 2)
Angola	190.2 (108.5, 310.2)	89.5 (51,144)	87.3 (50.4,144.6)	-3.3 (-3.6, -2.9)	-0.3 (-0.8, 0.2)		369.3 (173.4, 623.1)	184.9 (109,308.7)	135.6 (80.4,241.3)	-3.4 (-3.9, -2.9)	-6.4 (-7.3, -5.6)
Antigua and Barbuda	133.8 (90.3, 202.4)	89.7 (62,135.9)	103.1 (69.2,155.2)	-1 (-1.2, -0.7)	3.5 (2, 5.1)		297.2 (223.4, 392.8)	248.1 (164.8,349.4)	238.3 (149.9,371.1)	-0.4 (-0.9, 0.1)	-0.8 (-1.3, -0.3)
Argentina	312 (223.9, 436.7)	132 (93.2,191.8)	134.7 (90.8,201.9)	-3.2 (-3.5, -2.9)	0.7 (0.2, 1.2)		2494.9 (2113.2, 2924.6)	664.7 (562.9,794)	559.3 (405,757.5)	-5.7 (-6.1, -5.4)	-3.2 (-4.5, -1.9)
Armenia	351.1 (236.1, 527.1)	202 (136.9,307.5)	221 (150.9,341.6)	-1.9 (-2.1, -1.7)	2.3 (1.3, 3.3)		1025.6 (744.1, 1395.1)	450.6 (333.6,596.5)	368.7 (260.5,521.8)	-3.1 (-3.4, -2.8)	-3.7 (-4.9, -2.6)
Australia	110.7 (70.7, 177)	92 (59.7,145.1)	100 (64.3,154.9)	-0.3 (-0.4, -0.1)	2.1 (1.2, 3.1)		168.7 (144.6, 196.8)	103.7 (84.3,127.5)	93.5 (70.5,122.8)	-1.5 (-2, -1.1)	-2.1 (-2.5, -1.7)
Austria	345 (246.3, 488.4)	261.7 (184.1,387.8)	307.6 (210.2,453.4)	-0.3 (-0.6, 0.1)	4.1 (1.9, 6.3)		259.1 (206.5, 321.4)	102.3 (81,123)	88.7 (65,116.6)	-2.3 (-3.1, -1.6)	-2.8 (-4.7, -0.8)
Azerbaijan	377.9 (257.4, 562)	305 (211.5,446.5)	318.5 (212.3,473.9)	-0.7 (-0.8, -0.6)	1.2 (0.6, 1.7)		605.1 (391.6, 941.8)	323.4 (205.1,502)	252 (150.4,410.4)	-2.1 (-2.6, -1.7)	-5 (-5.2, -4.8)
Bahamas	203.3 (140.9, 300.8)	130.9 (92,188.5)	142 (96.3,212.3)	-1.2 (-1.5, -0.9)	2.1 (1.1, 3)		1120.7 (834.2, 1474.3)	421.5 (305.2,569.9)	402.4 (274.4,574.4)	-3.4 (-4, -2.8)	-1 (-1.2, -0.7)
Bahrain	107.4 (67.6, 168)	70 (44,111.8)	82 (52.1,132.5)	-0.8 (-1.2, -0.3)	4 (2.2, 5.8)		233.4 (167.7, 318.1)	88.5 (67.9,113.5)	67.1 (47.5,91.3)	-2.8 (-3.8, -1.7)	-5.6 (-6.1, -5.1)
Bangladesh	245 (163.1, 377.2)	76.5 (48.4,122.3)	87 (54.4,138.1)	-4.8 (-5.4, -4.2)	3.2 (1.9, 4.6)		268.7 (206.4, 347.3)	215.4 (148.3,313.1)	200.3 (130.6,302.9)	-0.6 (-0.9, -0.3)	-1.9 (-3.2, -0.6)
Barbados	142 (96.5, 214.4)	108.2 (73.5,165.6)	125.1 (82.5,199)	-0.3 (-0.6, -0.1)	3.6 (2.1, 5.2)		268.4 (205, 342.2)	127.8 (92.3,167.8)	130.9 (86.3,197.3)	-2.4 (-3, -1.8)	0.5 (0.5, 0.5)
Belarus	341.5 (232, 493.5)	238.3 (164,358)	249 (161.7,384.5)	-1.3 (-1.4, -1.1)	1.1 (0.7, 1.6)		822.7 (525.7, 1266.9)	541.5 (371.7,747.7)	396.6 (226.2,599.1)	-2.4 (-3.2, -1.6)	-6.1 (-6.3, -5.8)
Belgium	353.4 (249.5, 498.6)	202.8 (142.6,292)	249.1 (172.8,371.2)	-1.2 (-1.9, -0.6)	5.1 (2.9, 7.3)		469.2 (386.7, 559.5)	222.9 (179.1,273.7)	185.7 (138.4,244.7)	-2.1 (-2.7, -1.5)	-3.5 (-4, -3.1)
Belize	212.4 (146.2, 308.2)	143.4 (101.6,206.9)	154.6 (105.3,232.7)	-1.1 (-1.4, -0.9)	1.9 (1, 2.8)		1875.9 (1429.6, 2381.4)	532.7 (394.9,703.2)	499.5 (358.2,702.9)	-4.3 (-4.8, -3.9)	-1.4 (-2.1, -0.7)
Benin	138.9 (86.7, 220.6)	90.7 (58.8,139.5)	104.1 (65.3,165.7)	-1.1 (-1.3, -0.8)	3.4 (2.1, 4.8)		437.5 (257.4, 669)	271 (167.2,409)	228.8 (136.5,349.5)	-2 (-2.1, -1.8)	-3.7 (-5.3, -1.9)
Bermuda	157.9 (99.9, 252.9)	135.8 (90,217)	179 (117.2,285.5)	0.6 (0.2, 1)	6.8 (3.9, 9.8)		286.6 (221.5, 367.1)	86.5 (65,113.3)	82.5 (57,116.7)	-4 (-4.7, -3.2)	-0.9 (-1, -0.8)
Bhutan	155.4 (101.4, 242.6)	84.1 (56,129.9)	86.4 (55.9,137.1)	-2.4 (-2.5, -2.2)	0.8 (0.3, 1.3)		290.9 (123.9, 463.5)	169.2 (103.6,265.1)	137.2 (79.2,217.1)	-2.9 (-3.4, -2.4)	-4.1 (-4.5, -3.6)
Bolivia (Plurinational State of)	601.3 (371.7, 949.6)	250.8 (159.4,373.9)	227 (142.3,343.3)	-3.8 (-4, -3.7)	-2 (-2.9, -1.2)		6661.1 (4582, 9241.6)	2313 (1530.4,3308.8)	1798.4 (1119,2646.7)	-4.5 (-4.6, -4.3)	-4.9 (-5.4, -4.4)
Bosnia and Herzegovina	203.9 (136.6, 319.8)	177.3 (115,284.3)	202 (131.1,320.5)	0 (-0.3, 0.2)	3.2 (1.8, 4.6)		91.7 (56.8, 135)	51.4 (35.5,74.5)	51.3 (34.2,76.3)	-2.6 (-3, -2.1)	-1 (-5, 3.2)
Botswana	73 (45.6, 113.8)	54.8 (35.2,85.9)	60.7 (39.2,97.4)	-0.6 (-0.8, -0.5)	2.7 (1.3, 4.1)		174 (106.9, 261)	301.1 (179.8,461.1)	295.4 (171.1,458.8)	3.2 (2.6, 3.7)	-0.3 (-0.9, 0.2)
Brazil	168.9 (101.8, 278.2)	63.3 (35.5,107)	76.1 (41.6,136.2)	-2.7 (-3.6, -1.7)	3.2 (1, 5.4)		866.5 (744.2, 1069.9)	946.3 (776.8,1131.5)	774.1 (611.2,974.9)	-0.1 (-0.4, 0.1)	-3.9 (-4.6, -3.3)
Brunei Darussalam	102.6 (62.2, 166.2)	113.3 (71.5,177.9)	119.7 (73.9,191.8)	0.7 (0.6, 0.8)	1.3 (0.7, 2)		339.4 (241.2, 467.5)	389.8 (299,504.6)	346.5 (231.1,505.2)	0.7 (0.3, 1.1)	-2.5 (-3.1, -2)
Bulgaria	303.1 (210.8, 442.7)	177.1 (122,270.4)	188.3 (126.9,295.1)	-2 (-2.1, -1.8)	1.6 (0.9, 2.3)		1152.1 (960.3, 1402.8)	346.8 (268.2,436)	292.9 (199.8,415.5)	-5.6 (-6.1, -5.1)	-2.6 (-4.3, -0.9)
Burkina Faso	165.2 (103.5, 256.6)	134.9 (86.2,199.3)	144.9 (89.1,223.7)	-0.5 (-0.6, -0.3)	1.8 (1.1, 2.5)		408.3 (218.1, 639.2)	336.6 (187.6,535.4)	347.3 (200,574.1)	-0.7 (-0.9, -0.4)	0.6 (-0.6, 1.9)
Burundi	127 (74.3, 201.1)	105.9 (66.4,165)	111.2 (65.5,177.9)	-0.6 (-0.7, -0.5)	1.2 (0.8, 1.7)		265.5 (126.8, 461.4)	148 (75.2,263.7)	103 (52.2,188.2)	-2.8 (-3.1, -2.5)	-7.1 (-10, -4.1)
Cabo Verde	222.7 (148.9, 331.9)	131 (83.8,203)	154 (98.3,241.7)	-1.6 (-1.9, -1.3)	4.1 (2.4, 5.7)		70.3 (41.9, 118.4)	257.1 (150.8,401.4)	178.3 (78.9,299.4)	1.6 (-0.7, 4)	-6.9 (-7.7, -6.1)
Cambodia	61.8 (32.6, 105.4)	41 (21,70.7)	41.1 (21.2,70.7)	-1.6 (-1.7, -1.5)	0.3 (-0.2, 0.8)		785 (430.2, 1253.4)	333 (189.8,551.9)	266.1 (154.1,453.1)	-4 (-4.3, -3.7)	-4.6 (-5.1, -4.1)
Cameroon	132.7 (84, 203)	116.7 (74.4,179.2)	127.7 (78.5,198.1)	0 (-0.2, 0.1)	2.2 (1.4, 3.1)		252.7 (146.8, 415.4)	219.2 (123.5,355.1)	187.4 (102,317.3)	-1 (-1.1, -0.8)	-2.7 (-3.8, -1.5)
Canada	97.9 (66.4, 148.5)	83 (56.7,126.1)	96.1 (65.2,146)	-0.1 (-0.3, 0.1)	3.6 (2.2, 5)		244.8 (203.9, 296.1)	169.6 (140.9,205.9)	158.2 (120.7,202.3)	-0.8 (-1.1, -0.4)	-1.6 (-2.3, -0.9)
Central African Republic	184 (99.6, 291.5)	166.9 (99.7,261.4)	171.3 (95.9,275.6)	-0.3 (-0.3, -0.2)	0.7 (0.3, 1.1)		332.4 (174.7, 546.4)	267.4 (149.7,425)	220.2 (119.7,363.6)	-1 (-1.2, -0.8)	-3.7 (-4, -3.4)
Chad	139.9 (85.3, 219.2)	110.1 (69.6,169.5)	117.9 (72.2,182.4)	-0.6 (-0.7, -0.5)	1.8 (1, 2.6)		375.8 (233.1, 565.8)	235.6 (139.5,358.7)	214.9 (129,337)	-2.1 (-2.2, -2)	-1.9 (-2.1, -1.7)
Chile	330.9 (234.4, 471)	98.2 (67.9,143.2)	121.4 (80.4,189.3)	-3.7 (-4.4, -3)	4.6 (3.9, 5.3)		3469.1 (2996.2, 3955.9)	228.7 (182.4,290.4)	186.8 (125.5,266)	-10 (-11.9, -8)	-4.6 (-5.6, -3.5)
China	142 (76.5, 240.3)	48.7 (29.3,82.2)	75.6 (42,134.3)	-4.4 (-5.5, -3.3)	9.4 (8.5, 10.2)		1681.8 (1390, 2128.3)	869.7 (761.7,980.5)	588.5 (480.7,704.5)	-3 (-3.4, -2.7)	-7.7 (-10, -5.4)
Colombia	182.8 (131.6, 264.3)	132.6 (93.3,193.3)	132.7 (91.4,195.8)	-1.2 (-1.5, -1)	0.2 (-0.2, 0.6)		721.9 (598, 878.9)	556.2 (411,736.6)	449.7 (277.4,662.8)	-1.2 (-2, -0.4)	-4 (-5.1, -3)
Comoros	131.7 (79.9, 206.9)	101.9 (65.6,161.1)	112.9 (69.4,177.1)	-0.6 (-0.8, -0.4)	2.5 (1.6, 3.5)		178.8 (91.7, 286.2)	122.6 (73,192)	91.1 (54,147.3)	-1.9 (-2.2, -1.6)	-5.6 (-6.1, -5.1)
Congo	146.7 (87, 236.4)	90.6 (57.7,144)	99.5 (59.9,160.2)	-1.7 (-1.9, -1.5)	2.4 (1.3, 3.5)		212.6 (113.3, 373.4)	108.5 (58.8,214.3)	79.1 (41.3,180.9)	-3.6 (-3.9, -3.2)	-6.2 (-6.8, -5.7)
Cook Islands	57.7 (34.4, 91.7)	49 (28.1,79.3)	55.9 (31.6,91.8)	0.2 (-0.1, 0.4)	3.4 (1.7, 5.1)		209.9 (136.3, 306.9)	27.3 (14,44.6)	20.9 (9.5,34.3)	-8.2 (-9.1, -7.3)	-5.5 (-7.3, -3.6)
Costa Rica	177.7 (120.2, 268.1)	106.9 (73.4,162.6)	129.5 (85.2,204.5)	-0.8 (-1.4, -0.3)	4.8 (2.7, 6.9)		467.2 (369.1, 605.8)	96.8 (76.5,128.9)	86.1 (55.4,129.9)	-5.1 (-5.9, -4.2)	-2.2 (-3.7, -0.8)
Croatia	208.3 (140.3, 318.3)	213.9 (148.8,312.5)	223.1 (149.4,337.2)	0.8 (0.6, 1)	1.6 (-0.3, 3.5)		219.6 (178, 269.8)	96.1 (71.4,122.6)	84.2 (55.5,117.3)	-3.7 (-4.2, -3.2)	-3.1 (-5.5, -0.5)
Cuba	211 (140.4, 326.1)	109.5 (74.1,170.2)	136.6 (90.9,217.5)	-1.6 (-2, -1.1)	5.6 (3.2, 8)		723.8 (633, 833)	213.8 (170.4,257.2)	178.7 (129.7,245.4)	-4.7 (-5.2, -4.2)	-4 (-5.6, -2.3)
Cyprus	438.5 (297, 635.7)	228.2 (157.1,339.4)	252.2 (168.1,377.5)	-1.9 (-2.3, -1.5)	2.5 (1.2, 3.8)		311 (202.9, 532.8)	85.7 (64,113.8)	81.3 (53.2,118.7)	-4.6 (-5.2, -3.9)	-1.5 (-3.8, 0.9)
Czechia	308.6 (212.2, 458.2)	190 (127.3,299.2)	182.8 (123.9,287.1)	-1.2 (-1.5, -1)	0.5 (-2.7, 3.7)		1046.6 (847.2, 1268.8)	174.4 (133.9,216.2)	136 (95.5,186.5)	-6.7 (-7, -6.4)	-5 (-8.5, -1.3)
Côte d'Ivoire	145.7 (92.4, 224.2)	108.5 (70.7,167.4)	117.8 (75.7,181.9)	-0.8 (-0.9, -0.7)	2.1 (1.2, 3.1)		306.4 (204.6, 450.7)	192.1 (120.6,290.2)	149.2 (84.3,234.2)	-2.5 (-2.7, -2.3)	-5.4 (-6.5, -4.3)
Democratic People's Republic of Korea	50.6 (28.1, 86.5)	57.2 (31.5,91)	57.5 (31.3,95.8)	0.4 (0.4, 0.5)	0.1 (-0.1, 0.2)		3043.6 (1829.2, 4774.7)	808.7 (503,1228.2)	560 (341.3,879)	-5.1 (-5.4, -4.9)	-7.1 (-7.2, -7)
Democratic Republic of the Congo	183.6 (103.2, 294.1)	139.1 (84.4,218.6)	138.8 (82.4,223.2)	-1.1 (-1.2, -0.9)	0.1 (-0.2, 0.3)		334.4 (191.5, 515.5)	160.5 (78.6,283.4)	106.7 (54.4,210.2)	-3.7 (-3.9, -3.4)	-7.9 (-8.8, -7.1)
Denmark	351.3 (250.1, 530)	297 (204.8,436.9)	327.9 (225.8,488.7)	-0.1 (-0.3, 0.1)	2.5 (1.3, 3.6)		88.5 (70.7, 110.4)	65.6 (49.1,84.3)	55.6 (37.9,76.2)	-1.8 (-2.3, -1.3)	-3.1 (-3.4, -2.7)
Djibouti	103.9 (62.2, 165.8)	75.1 (46.7,117.1)	83.9 (50.7,134.4)	-0.9 (-1.1, -0.7)	2.7 (1.6, 3.8)		168.8 (98.7, 272.5)	135.2 (83.1,209.4)	113 (65.3,178.4)	-1.6 (-2, -1.3)	-3.4 (-3.9, -3)
Dominica	144.8 (95, 222.2)	104.7 (69.6,159)	131.6 (84.5,204.2)	-0.2 (-0.7, 0.3)	5.5 (3.2, 7.9)		490 (356.4, 676.6)	433.9 (285.5,627.7)	479.8 (276.3,765.4)	0.2 (-0.6, 1)	2 (1.7, 2.3)
Dominican Republic	151.2 (91, 239.1)	90.2 (56.6,139.6)	96.8 (57,155.2)	-1.6 (-1.8, -1.4)	1.9 (0.9, 2.9)		2092.1 (1551.6, 2728.9)	697.8 (449,1042.1)	604.1 (342.6,955.8)	-3.4 (-4.2, -2.6)	-2.8 (-2.9, -2.8)
Ecuador	263.3 (182, 377.3)	165.9 (115.6,244.6)	186.8 (120.6,284.1)	-1.5 (-1.7, -1.2)	3.1 (1.6, 4.5)		1413.5 (1136.3, 1746.8)	893.8 (639.1,1229.5)	722.6 (465.1,1062.1)	-1.5 (-1.9, -1)	-4.2 (-5.3, -3.2)
Egypt	81.1 (46.8, 133.7)	50.3 (29.8,83.9)	53.6 (30.9,91.1)	-1.7 (-1.8, -1.5)	1.7 (0.9, 2.5)		277.4 (200.1, 406.3)	96.3 (56.6,186.6)	72.1 (38.2,139.2)	-4.1 (-4.3, -3.8)	-6.6 (-8.6, -4.5)
El Salvador	197.1 (127.4, 300.4)	69.6 (43.3,111.7)	82.9 (51.8,132.5)	-3.5 (-4.3, -2.8)	4.3 (2.5, 6.2)		1431.5 (1089, 1822.5)	78.1 (46.2,194.1)	62.5 (31.7,152.7)	-10.3 (-11.4, -9.2)	-4.3 (-5.7, -2.8)
Equatorial Guinea	221.3 (132.2, 357)	68.9 (40.6,108.6)	77.6 (43.7,126.8)	-4.4 (-4.9, -3.8)	3 (1.7, 4.4)		291.5 (141, 464.9)	103.6 (50.4,195.9)	76.1 (34.1,158.1)	-4.8 (-5.2, -4.5)	-6 (-6.5, -5.4)
Eritrea	117.8 (70.7, 188.2)	86 (53.2,135.4)	98.3 (58.1,161.9)	-0.6 (-0.9, -0.3)	3.2 (2.2, 4.2)		171.6 (90.6, 289.6)	103.7 (61.8,166.7)	92.1 (51.5,158.7)	-1.8 (-2, -1.6)	-2.6 (-3.3, -2)
Estonia	372.1 (263.5, 544.6)	160.6 (110.7,241.3)	162.8 (106.4,260.2)	-3.3 (-3.5, -3.1)	0.5 (0, 1)		1434.1 (1135.3, 1791.9)	227.8 (160.1,300.3)	184.2 (119.2,256)	-7.7 (-8.9, -6.5)	-4.1 (-5.2, -3)
Eswatini	65.8 (41.4, 104.2)	64.7 (39.6,104.8)	68.7 (42.7,107.7)	0.4 (0.2, 0.5)	1.6 (0.8, 2.4)		378.2 (235, 603.7)	349 (201.2,578.4)	318.9 (188.7,505.5)	-0.1 (-0.4, 0.2)	-1.8 (-2.3, -1.3)
Ethiopia	149.6 (85.3, 251.8)	92.9 (55.5,152.1)	90.6 (51,155.3)	-1.9 (-2.1, -1.8)	-0.4 (-0.6, -0.2)		336.9 (225.3, 498)	195.8 (138.8,270.5)	144.7 (98.8,208.1)	-2.1 (-2.5, -1.6)	-5.2 (-6.4, -4)
Fiji	56.4 (32.8, 90.7)	53.6 (32.5,86.1)	54.2 (30.2,87.1)	0 (-0.1, 0)	0.4 (-0.1, 1)		471.8 (312.2, 719.4)	658.5 (449,944)	664.3 (403.9,1010.2)	1.4 (0.9, 1.9)	0.1 (-0.1, 0.4)
Finland	439.2 (310.6, 627.2)	337 (235.9,488.8)	306.8 (210.1,449.2)	-1.1 (-1.3, -0.8)	-1 (-3.3, 1.3)		146.3 (112.1, 186)	74.2 (52,96)	62.1 (40.4,84.7)	-3 (-3.4, -2.6)	-2.6 (-5, -0.1)
France	423.6 (302.4, 582.9)	314.5 (224.3,457.2)	363.7 (254.8,530.8)	-0.1 (-0.5, 0.3)	3.6 (1.9, 5.2)		627.5 (528.7, 733.6)	133 (107.3,158.7)	122.7 (95.1,154.9)	-5.3 (-6, -4.6)	-1.9 (-3, -0.9)
Gabon	142.6 (87.9, 225.5)	108.7 (69.6,165.5)	115.3 (72.5,180.5)	-0.5 (-0.7, -0.4)	1.6 (0.7, 2.5)		229.4 (132.7, 367.1)	95.1 (50.2,175)	77.8 (38.1,161.1)	-3.3 (-3.7, -2.9)	-4 (-4.1, -3.8)
Gambia	127.1 (82.4, 199.7)	97.6 (63,150.9)	125.9 (81.1,199.8)	0 (-0.4, 0.5)	6.3 (3.7, 8.9)		222.3 (134.3, 345.8)	106.2 (63.6,184.3)	89.6 (50.2,162.5)	-3.4 (-3.7, -3.1)	-2.4 (-4.3, -0.4)
Georgia	232.5 (148, 360.3)	208.9 (143.7,319.2)	249.3 (171.8,376.4)	0.3 (-0.3, 0.8)	3.9 (2.3, 5.5)		150 (106.7, 210)	151.1 (106.9,220.6)	111.6 (73.6,163.3)	-0.1 (-0.7, 0.4)	-5 (-7, -2.9)
Germany	417.8 (301.7, 596.6)	283.9 (196,424.3)	355.2 (248.2,509.8)	-0.4 (-0.9, 0.2)	5.5 (2.8, 8.3)		506.3 (412.6, 622.6)	89.9 (75.2,105.5)	78.5 (62.3,96.8)	-5 (-5.8, -4.3)	-3.1 (-5, -1)
Ghana	107.3 (69.2, 169)	80.5 (52.3,127.9)	97 (60.8,152.3)	-0.2 (-0.5, 0.1)	4.6 (2.8, 6.4)		158.7 (85.7, 255.3)	130.5 (78.5,199.6)	113.7 (61.9,194)	-0.9 (-1.2, -0.7)	-2.9 (-5.7, 0)
Greece	605.3 (434.5, 866.5)	257.8 (182.4,380.9)	299.4 (213.1,444.7)	-2.7 (-3.3, -2.2)	3.7 (1.8, 5.6)		691.1 (488.8, 1185.3)	133.2 (100.5,189.3)	125.2 (86.9,178.3)	-6.2 (-7, -5.5)	-1.9 (-5.5, 1.9)
Greenland	162.9 (106.7, 245.5)	110.6 (71.9,170.4)	114.4 (73.4,179)	-1.4 (-1.5, -1.3)	0.9 (0.5, 1.4)		1668 (1098.9, 2467.9)	614.4 (419.9,861.3)	508.3 (288.2,826.9)	-3.5 (-3.9, -3.2)	-4.2 (-5.3, -3.1)
Grenada	192.4 (131.3, 286.3)	117 (84.1,169.5)	136.1 (93.8,204.1)	-1.3 (-1.7, -0.8)	3.7 (2.1, 5.3)		871.4 (632.6, 1162.4)	414.3 (282.7,583.9)	435.7 (273.3,650.4)	-2.2 (-2.9, -1.5)	1.7 (-1.3, 4.6)
Guam	43.3 (24.7, 71.9)	37.9 (21.9,60.8)	43.7 (24.3,71.9)	0.2 (-0.1, 0.5)	3.5 (1.9, 5)		131.1 (83.7, 202.2)	158 (104.1,224.6)	150.8 (93.2,237.1)	1.1 (0.7, 1.5)	-1.1 (-2.1, -0.1)
Guatemala	322.1 (203.6, 488.8)	134.1 (90.3,199.6)	137.5 (87,208.2)	-3.2 (-3.7, -2.8)	0.6 (0.4, 0.9)		3071.4 (2525.8, 3731.7)	835.4 (668,1050)	666.9 (451.8,961.4)	-5 (-6.1, -3.8)	-4.5 (-4.9, -4.2)
Guinea	158.1 (95.1, 244.3)	112.8 (71.5,176.5)	121.2 (75.3,187.9)	-1 (-1.1, -0.8)	1.9 (1, 2.8)		539.3 (307.8, 836.5)	280.9 (162.6,442)	246.3 (141.7,382.9)	-2.7 (-2.8, -2.6)	-2.5 (-3.5, -1.6)
Guinea-Bissau	160.1 (101.6, 242.8)	95 (62.1,141.9)	101.5 (64.7,154.7)	-1.8 (-2, -1.7)	1.7 (1, 2.5)		427 (234.2, 688.5)	182.7 (99.6,296.8)	129 (68.8,212.8)	-3.9 (-4.2, -3.6)	-6.8 (-9.1, -4.4)
Guyana	227.4 (157.3, 317.9)	164.7 (113.2,236.4)	172.1 (113.8,257.1)	-1 (-1.2, -0.8)	1.2 (0.5, 1.9)		1326.5 (1053.7, 1658.9)	911.1 (586.5,1370.1)	710.6 (406.8,1193.1)	-1.5 (-1.9, -1)	-4.8 (-6.1, -3.5)
Haiti	248.8 (144.1, 423.9)	163.7 (95.3,268)	159.4 (89,275)	-1.8 (-1.9, -1.6)	-0.5 (-0.7, -0.4)		4811.7 (2859, 7182)	2303.4 (1275.8,3597.3)	2028.2 (1111.6,3062.4)	-2.6 (-2.9, -2.3)	-2.8 (-3.5, -2.2)
Honduras	148.7 (99.2, 224.8)	121.1 (80.9,183.8)	134.6 (86.9,212.7)	-0.5 (-0.6, -0.3)	2.7 (1.4, 4)		2079.3 (1403.1, 3139.3)	613.3 (306.6,1192.8)	483.5 (229.9,975.4)	-4.9 (-5.1, -4.6)	-4.7 (-5, -4.5)
Hungary	214.5 (148.8, 325.1)	143.2 (94.8,226)	159.1 (102.8,252.1)	-1.2 (-1.4, -0.9)	2.7 (1.4, 4)		484.7 (391.5, 589.7)	155.9 (106.7,199)	112.7 (72.5,160)	-5 (-5.4, -4.5)	-7.1 (-8.7, -5.5)
Iceland	459.8 (322.1, 677.6)	357.9 (245.5,536.5)	382 (262.5,557.4)	-0.5 (-0.6, -0.3)	1.7 (0.7, 2.7)		104.9 (80.8, 134.9)	42.7 (30.9,57.3)	43 (26.6,67.2)	-2.8 (-3.2, -2.5)	0.1 (-1.1, 1.4)
India	160.4 (97, 258.3)	111.5 (69.3,178.3)	118.3 (70.7,195.6)	-1.1 (-1.3, -0.9)	1.5 (0.9, 2.2)		377.9 (298.6, 457.2)	203.4 (164.9,246.2)	155 (120.6,193.7)	-2.9 (-3, -2.7)	-5.7 (-6.9, -4.5)
Indonesia	71.7 (37.9, 126.4)	35 (18.5,62)	34.8 (18.2,63)	-2.8 (-2.9, -2.7)	0 (-0.3, 0.3)		819.6 (648.1, 1063.1)	358.1 (284.1,452.8)	295.8 (218.4,397.9)	-3.6 (-3.7, -3.4)	-3.7 (-4.5, -2.9)
Iran (Islamic Republic of)	127.8 (73.6, 209.2)	68.8 (41,112.6)	73.4 (42.3,125.9)	-2.3 (-2.5, -2)	1.7 (0.9, 2.4)		828.7 (566.2, 1124.6)	287.8 (228.1,335.4)	117.6 (84.2,153.1)	-5.7 (-6.5, -4.8)	-16.8 (-19.3, -14.3)
Iraq	82.6 (49.7, 131)	50.7 (31.9,81.6)	56.8 (33.5,93.3)	-1.7 (-2, -1.4)	2.9 (1.6, 4.3)		330.1 (214.7, 493.1)	120.3 (80.6,173.4)	92.3 (57.3,140.9)	-4.1 (-4.3, -3.9)	-5.1 (-5.2, -5)
Ireland	371 (257.6, 551.4)	294.4 (201.3,447.4)	311.6 (206,452.3)	-0.4 (-0.6, -0.3)	1.4 (0.7, 2.2)		135.2 (109.8, 164.4)	40.6 (31.3,52)	35.4 (25.5,47.7)	-3.9 (-4.3, -3.6)	-2.3 (-4.1, -0.6)
Israel	509.5 (361.8, 747.4)	268.9 (190.8,397.2)	314.4 (212.5,467)	-1.6 (-2.2, -1)	4.1 (1.8, 6.4)		587 (467.2, 723.9)	113.7 (92.8,139)	95.2 (69,125.3)	-5.7 (-6.3, -5.2)	-3.7 (-4.9, -2.5)
Italy	382.4 (254.1, 578)	469.7 (328.1,674.3)	404 (274.6,591.7)	1.2 (-0.1, 2.5)	-2.2 (-4, -0.2)		282.4 (249.6, 340.8)	61.4 (52.2,70.9)	52.4 (43.7,60.8)	-6.1 (-6.3, -5.9)	-3.1 (-3.2, -3)
Jamaica	284.8 (203.9, 405.6)	298.2 (202.1,447.2)	317.9 (207.1,484.2)	0.6 (0.5, 0.8)	1.6 (1, 2.3)		874.1 (698.6, 1078.5)	119.7 (88.8,156.1)	113.8 (76.8,160.2)	-6.4 (-7.7, -5.1)	-0.9 (-1.3, -0.5)
Japan	100 (61.7, 163.5)	69.1 (42.9,112.7)	74.3 (45.2,123.9)	-1.1 (-1.3, -1)	1.9 (1, 2.8)		487.1 (462.6, 525.7)	242.3 (216.4,256.8)	211.1 (183.1,239.2)	-3.1 (-3.3, -3)	-2.7 (-2.9, -2.5)
Jordan	121.6 (76.3, 192.8)	79.9 (52,124.2)	90.1 (58.3,142.5)	-1.3 (-1.5, -1.1)	3 (1.7, 4.4)		393.5 (267.8, 558.9)	249 (177.8,334.2)	223.8 (149.1,336.1)	-1.9 (-2, -1.7)	-1.8 (-3.5, -0.1)
Kazakhstan	419.1 (294.1, 617.2)	266.1 (191.4,386.9)	277.6 (190.5,417.6)	-1.9 (-2.2, -1.7)	1.1 (0.6, 1.7)		1556.7 (1252.1, 1936.9)	1183.3 (872.1,1599.8)	847.8 (576.7,1232.2)	-2.3 (-3, -1.6)	-6.5 (-7.2, -5.9)
Kenya	110.3 (65, 185.5)	87.1 (52.7,141.8)	94.4 (55.3,157.2)	-0.4 (-0.6, -0.2)	2.1 (1.1, 3.1)		135.3 (101.3, 186.6)	73.9 (53,101.9)	63.3 (43.1,88.7)	-1.9 (-2.4, -1.4)	-2.7 (-4.1, -1.2)
Kiribati	21.9 (10.8, 40.4)	18 (9,33)	21.2 (10.5,40.4)	0 (-0.3, 0.3)	4.3 (2, 6.5)		127.5 (81, 192.8)	56.1 (33.7,87.3)	47.4 (27.1,75.1)	-3.1 (-3.3, -2.9)	-3.3 (-3.7, -3)
Kuwait	110.2 (72.4, 169.2)	71.8 (47.6,112.4)	81.9 (52,132.5)	-1 (-1.3, -0.6)	3.2 (1.9, 4.5)		379 (283.1, 504.1)	87.9 (69.4,111.8)	90.2 (63.9,127.9)	-4.7 (-5.4, -4)	-0.7 (-3.2, 2)
Kyrgyzstan	316.7 (224.6, 479.4)	208.1 (147.3,317.1)	226.5 (154.9,346.1)	-1.5 (-1.6, -1.3)	2.2 (1.2, 3.2)		1376.6 (1030.4, 1838.4)	680.3 (555.4,810.9)	487.7 (356.2,638)	-3.3 (-3.9, -2.8)	-6.8 (-8.4, -5.1)
Lao People's Democratic Republic	70.2 (36.7, 127.6)	40.9 (21.5,70.6)	40.5 (20.5,73.7)	-2.3 (-2.5, -2.1)	0 (-0.4, 0.4)		1122.4 (592.1, 1808.8)	509.2 (275.7,883.4)	388.9 (196.4,666.3)	-3.5 (-3.8, -3.3)	-5.5 (-5.9, -5)
Latvia	237.8 (163.5, 353.5)	134.3 (92.5,210.4)	144.3 (96.6,232.8)	-2 (-2.2, -1.8)	1.9 (1.1, 2.7)		381 (287.8, 494)	151.5 (103.2,197.9)	112.3 (70.7,160.6)	-5.2 (-5.9, -4.5)	-5.9 (-7.8, -4)
Lebanon	146.7 (90.3, 232.5)	101.1 (62.8,163.8)	109.4 (68.2,175.7)	-1.2 (-1.3, -1)	2 (1.1, 2.9)		326.4 (196.5, 517.3)	149.1 (81,242.7)	119.2 (57.9,202.2)	-3.4 (-3.7, -3.1)	-4.4 (-5.3, -3.5)
Lesotho	82.6 (51.4, 129.7)	72.2 (46.3,113.2)	76.6 (48,122.1)	-0.1 (-0.2, 0)	1.6 (0.8, 2.4)		280.8 (176.5, 428.7)	285.3 (165.3,454.3)	303.9 (184.6,477.4)	0.8 (0.4, 1.1)	1.2 (0.5, 2)
Liberia	179.1 (107.1, 280.4)	102.3 (63.9,161.4)	114.1 (69.6,184.9)	-2 (-2.3, -1.8)	2.8 (1.6, 4)		729.4 (382.7, 1147.3)	147.4 (85.5,249.2)	109.3 (57.8,196.1)	-6.3 (-6.8, -5.7)	-6.4 (-7.5, -5.2)
Libya	100.1 (60.4, 157.5)	70.9 (43.7,110.4)	82 (51,131.6)	-0.9 (-1.2, -0.6)	3.5 (2.2, 4.8)		445.1 (275.4, 698.9)	197.3 (125.7,295.5)	171.3 (105,259.6)	-2.9 (-3.1, -2.7)	-2.8 (-3, -2.5)
Lithuania	278.4 (192, 411.3)	173.2 (120.5,258.8)	183.8 (123.6,284.1)	-1.7 (-1.8, -1.5)	1.6 (0.9, 2.4)		719.8 (535, 953.6)	358.2 (276.3,449.5)	273.2 (186.8,375.4)	-4 (-4.7, -3.3)	-6.4 (-8.8, -4)
Luxembourg	423.7 (299.9, 607.1)	258.6 (182.4,378.6)	296.8 (205.7,431.6)	-0.8 (-1.2, -0.3)	3.5 (1.7, 5.2)		509.3 (380, 661.7)	155.8 (112,204.4)	137.9 (80.5,221)	-4.1 (-4.5, -3.6)	-2.8 (-5.1, -0.4)
Madagascar	123.4 (72.7, 196.5)	92.9 (57.9,143.8)	101.1 (60.8,161.8)	-0.8 (-1, -0.6)	2.1 (1.2, 3)		230.3 (141.7, 349.9)	98.3 (60.6,155.1)	80 (48,122)	-3.4 (-3.5, -3.3)	-4 (-4.2, -3.9)
Malawi	124.1 (73.4, 195.7)	87.8 (55.8,136.5)	93.7 (54.5,154.7)	-1.1 (-1.3, -1)	1.6 (1, 2.3)		333.4 (182.7, 553.7)	137 (82.7,209.1)	106.8 (63.6,172.5)	-3.9 (-4.2, -3.7)	-5.1 (-6.3, -3.9)
Malaysia	127.3 (80.6, 191.8)	86.1 (55.5,131)	103.9 (65.8,158.8)	-0.7 (-1.1, -0.2)	4.6 (2.7, 6.5)		381 (241.8, 571.9)	205 (148.6,288.1)	170.6 (106,259.2)	-1.9 (-2.6, -1.3)	-5 (-8.6, -1.4)
Maldives	118 (71.7, 188.8)	59.9 (37,95)	61.2 (36.3,100.7)	-2.5 (-2.7, -2.2)	0.7 (0.2, 1.2)		2122.4 (1312.5, 3256.7)	736.7 (467.8,1089.5)	618 (370.8,936)	-3.6 (-4, -3.2)	-3.4 (-4.5, -2.4)
Mali	177.8 (110.2, 271.1)	124.6 (79.6,191.4)	131.2 (81.9,205.3)	-1.1 (-1.3, -0.9)	1.3 (0.8, 1.8)		515.5 (287, 822.4)	374.1 (206.2,601.5)	442.6 (242.9,726)	-0.6 (-1, -0.1)	4.1 (0, 8.4)
Malta	286.6 (200.4, 414.2)	176 (119,263.6)	234.9 (158.8,355.7)	-0.5 (-1.1, 0.1)	7.2 (3.7, 10.7)		190.8 (149.5, 248.6)	134.8 (101.5,178.7)	132.2 (78.8,209.5)	-0.8 (-1.2, -0.4)	-0.6 (-2.4, 1.2)
Marshall Islands	42.8 (23.1, 73.3)	37.9 (21.2,62.8)	40.6 (21.6,68.5)	-0.1 (-0.2, 0)	1.9 (0.9, 2.8)		211.5 (128.9, 322.2)	256.5 (153.2,392.8)	224.5 (136.7,352.9)	0.2 (-0.6, 1)	-2.7 (-3, -2.4)
Mauritania	123.2 (80.4, 192.6)	109.3 (72.6,168)	124.9 (76.9,198.6)	0.1 (0, 0.3)	3.3 (2.1, 4.6)		182.1 (112.8, 270.8)	84.4 (50.8,133.4)	60.1 (32.8,104.8)	-3.8 (-4.1, -3.5)	-7.2 (-8.2, -6.2)
Mauritius	113.6 (78.7, 163.3)	118.9 (84.1,167.3)	123.4 (84.3,181.4)	0.2 (0, 0.4)	1.1 (0.5, 1.6)		352.7 (289.1, 421.3)	461.3 (362.7,587.3)	385.4 (267.8,553.2)	-0.1 (-1, 0.8)	-3.2 (-5.3, -1)
Mexico	232.5 (139.9, 372.1)	93.8 (55.1,151.5)	107.2 (60.2,182.3)	-4.1 (-4.6, -3.7)	1.5 (-4.6, 8.1)		1123.5 (923.3, 1309.2)	1040 (775.7,1358.8)	854.6 (598.6,1172.1)	-1.4 (-2.1, -0.7)	-3.9 (-4.3, -3.6)
Micronesia (Federated States of)	45.2 (24.6, 78.3)	33.2 (19,55.7)	36.6 (19.6,61.9)	-0.7 (-0.9, -0.6)	2.6 (1.4, 3.9)		286.7 (170.6, 443)	162.6 (95.3,257.5)	143.2 (80.9,220.8)	-2.5 (-2.6, -2.4)	-2.7 (-3.4, -1.9)
Monaco	358.2 (246.3, 510.7)	252.2 (175.2,362.3)	268.2 (181.1,390.2)	-1 (-1.2, -0.8)	1.6 (0.7, 2.6)		366.4 (221.7, 577)	149.6 (94.8,227.1)	143.7 (77.3,246.9)	-3.3 (-3.4, -3.1)	-0.8 (-1.3, -0.3)
Mongolia	256.6 (167.5, 393.8)	249.4 (173.7,369)	257.1 (170,391.2)	0.4 (0.2, 0.6)	0.8 (0.4, 1.3)		637.4 (440.5, 993.7)	1395 (938.8,1980.7)	852.3 (531,1269.7)	4 (2.1, 5.8)	-8.3 (-11.5, -5)
Montenegro	339.4 (233, 508.3)	223.7 (149.4,339.6)	224.1 (150.4,341.5)	-1.6 (-1.7, -1.5)	0.2 (-0.1, 0.5)		478.8 (336.5, 674.9)	135.5 (92.9,189.4)	94.4 (59.7,136.1)	-5.7 (-6.2, -5.2)	-5.8 (-8.5, -2.9)
Morocco	119.1 (71.3, 192.2)	80.7 (49.9,128.6)	83.4 (50.1,136.7)	-1.5 (-1.6, -1.4)	0.9 (0.5, 1.4)		515.9 (303.3, 837.5)	196.4 (94,362.8)	137.7 (61.5,276.6)	-4.1 (-4.3, -3.9)	-6.8 (-7.2, -6.4)
Mozambique	138.5 (83.1, 219.7)	99 (60.7,151.5)	105.1 (61.5,172.2)	-1.1 (-1.3, -1)	1.4 (0.9, 2)		307.5 (150.8, 525.7)	150.3 (88,243)	138.6 (82.3,229.2)	-2.8 (-3, -2.6)	-2.3 (-4.4, -0.1)
Myanmar	69.9 (36.3, 118)	37.4 (19,64.1)	37.5 (19.2,66.8)	-2.7 (-2.9, -2.5)	0.4 (-0.3, 1.2)		994.1 (481.3, 1932.7)	569.5 (297.8,950.4)	461.9 (238,799.5)	-2.6 (-3, -2.2)	-3.9 (-4.5, -3.3)
Namibia	71.1 (46, 113.1)	66 (42.8,102)	75 (47.4,121.9)	0.2 (0, 0.4)	3.1 (2, 4.2)		253.7 (142.2, 390.3)	230.8 (136.6,351.7)	197.1 (106.9,310.4)	0.4 (-0.2, 1.1)	-3 (-3.6, -2.4)
Nauru	28.9 (14.8, 50.1)	30.4 (15.9,51.4)	31.2 (15.8,54.3)	0.4 (0.1, 0.6)	0.8 (0.3, 1.3)		413.5 (270.9, 609.5)	544.3 (341.6,859)	434 (274.9,677.4)	0.4 (-0.6, 1.4)	-4.6 (-5.3, -3.9)
Nepal	161.8 (102.1, 248.8)	88.3 (59.2,137.7)	93.8 (60.8,147.5)	-2.3 (-2.5, -2.1)	1.5 (1, 2.1)		262.9 (180.7, 366.3)	85.9 (56.8,121.2)	64.4 (41.4,97.3)	-4.8 (-5.2, -4.5)	-5.8 (-6.3, -5.4)
Netherlands	452.1 (323.3, 653.2)	277.6 (204.3,382.7)	386 (267.1,574.6)	-1.1 (-1.6, -0.7)	7.5 (6.2, 8.9)		241.3 (197.2, 293.9)	98.5 (70.8,127.3)	92.3 (65.3,123.7)	-2.4 (-2.8, -2.1)	-1.1 (-2, -0.1)
New Zealand	336.5 (218.3, 523.8)	363.2 (257.4,522.2)	395.1 (272.2,578.2)	0.8 (0.6, 1)	1.6 (1.2, 2.1)		471.6 (410.6, 542.5)	658.2 (553,753.8)	472.3 (350.6,613.4)	1 (0.3, 1.7)	-5.6 (-9.2, -1.8)
Nicaragua	229.5 (152.3, 343.2)	124.6 (80.3,191.5)	135.3 (84.6,210)	-2.2 (-2.4, -1.9)	2.2 (1, 3.4)		1867.7 (1388.7, 2518.4)	571.4 (420.7,749.3)	444.5 (303.8,628)	-4.8 (-5, -4.5)	-4.6 (-5.1, -4.1)
Niger	164.5 (99.1, 259.7)	102.5 (63.4,165.5)	113.7 (70.1,179.1)	-1.6 (-1.8, -1.4)	2.7 (1.5, 3.9)		545.9 (261.8, 890.4)	265.8 (143.5,436.3)	231.7 (130.7,383.9)	-3.3 (-3.6, -2.9)	-2.8 (-4.5, -1.1)
Nigeria	154 (89.2, 249.2)	114 (68.1,182.9)	120.3 (68.7,200.5)	-1.1 (-1.2, -0.9)	1.4 (0.8, 2.1)		325.3 (197.5, 488.5)	251.3 (178.7,343.3)	226.5 (154,324.9)	-1.3 (-1.4, -1.1)	-2.2 (-3.1, -1.2)
Niue	40.3 (22.6, 66.1)	35.1 (19.8,56.7)	38.4 (21.1,65)	-0.1 (-0.2, 0.1)	2.4 (1.1, 3.7)		286.9 (179, 434.3)	451.4 (275.7,700.5)	422.5 (257.8,668.5)	1.2 (0.6, 1.9)	-1.3 (-1.5, -1.1)
North Macedonia	155.4 (100.2, 247.5)	102.9 (65.5,165.2)	116.1 (72.7,189.7)	-0.9 (-1.2, -0.5)	3 (1.8, 4.2)		248.7 (180.6, 347.9)	84.2 (62.6,112.7)	67.3 (46.5,92.7)	-3 (-3.8, -2.1)	-4.4 (-10.4, 2)
Northern Mariana Islands	55.6 (33.2, 91)	56.2 (35.4,86)	65.4 (38.8,106.1)	0.8 (0.6, 1)	3.8 (2.2, 5.5)		159.4 (101.5, 238.7)	341 (223.5,495.5)	331.6 (211.4,495.5)	4.5 (3.9, 5.2)	-0.8 (-2.4, 0.8)
Norway	279 (187.9, 408.3)	200.7 (135.4,299.4)	228 (150.7,340.9)	-0.6 (-0.9, -0.3)	3.2 (1.6, 4.9)		128.1 (108.9, 147.5)	36.9 (28.6,42.1)	33 (25.3,39.3)	-3.9 (-4.4, -3.5)	-2.2 (-2.7, -1.8)
Oman	65.7 (40.3, 107.6)	54.1 (33.7,89.5)	63.9 (38.8,108.6)	-0.1 (-0.3, 0.2)	4.1 (2.5, 5.6)		264.7 (164.2, 416.3)	139.6 (94.4,204.3)	112.2 (73.1,167.6)	-2.2 (-3, -1.4)	-4.5 (-7, -1.9)
Pakistan	108 (62.8, 178.1)	93.4 (57.3,151.7)	98.7 (57.1,162.7)	-0.1 (-0.3, 0)	1.4 (0.8, 2)		783.7 (593, 1053.2)	600.2 (448,791)	546.7 (398.7,738.9)	-0.9 (-1.2, -0.6)	-2 (-3, -1)
Palau	52.8 (29.1, 85.1)	44.3 (26,70.7)	47.6 (25.6,78.4)	-0.3 (-0.4, -0.2)	1.8 (1.1, 2.5)		755.5 (459.5, 1151.7)	400.7 (263.5,603.2)	358.2 (227.9,546.1)	-2.1 (-2.3, -2)	-2.3 (-2.5, -2)
Palestine	79.9 (50.8, 129.3)	66.6 (41.4,112.2)	79.7 (48.8,131.9)	0.1 (-0.2, 0.5)	4.4 (2.5, 6.4)		166.2 (104.2, 254.9)	70.7 (50.6,103.2)	63.3 (41.6,96.9)	-3 (-3.4, -2.7)	-2.6 (-4.2, -1)
Panama	359.2 (268.8, 493.5)	177.5 (128.7,249.9)	188.1 (129,280)	-2.5 (-2.8, -2.2)	1.5 (0.8, 2.3)		2447.9 (1928, 3110.6)	527.2 (397.6,688.8)	476.8 (321.2,687)	-5.9 (-6.3, -5.5)	-1.4 (-3.4, 0.6)
Papua New Guinea	37.9 (20.4, 66.7)	36.7 (19.6,63)	35.8 (18.5,64.5)	0 (-0.2, 0.1)	-0.5 (-0.8, -0.2)		73.9 (38.3, 281.5)	52 (26.9,244)	47.8 (23.6,234.6)	-1 (-1.2, -0.8)	-1.5 (-1.9, -1)
Paraguay	192.4 (129.2, 289.6)	98.7 (65.5,148.1)	99 (62.2,158.1)	-2.5 (-2.6, -2.3)	0.3 (-0.1, 0.7)		1275 (968, 1654.4)	509.4 (330.2,758.9)	441.4 (255.6,719.4)	-3.5 (-4.2, -2.7)	-2 (-3.9, -0.1)
Peru	983.6 (635.7, 1413.6)	221.2 (153.5,316)	213.6 (133.1,330.9)	-6.1 (-6.5, -5.8)	-0.4 (-0.9, 0)		13482.4 (9955.2, 17150.2)	2250 (1603,3087.6)	1629.3 (962.1,2595)	-8.2 (-8.6, -7.7)	-6.4 (-7.2, -5.6)
Philippines	44.7 (24.7, 76.1)	29.3 (15.9,50.4)	31.8 (17.4,55.7)	-1.3 (-1.5, -1.2)	2.1 (1, 3.3)		354.9 (271.8, 469.1)	227.7 (179.4,294)	195.7 (148.2,255.8)	-1.6 (-1.8, -1.3)	-3.1 (-4.3, -1.9)
Poland	340.6 (224.1, 518.8)	133.7 (86.9,211.2)	151.7 (96.4,242.8)	-3 (-3.4, -2.6)	3.2 (2, 4.4)		702 (629.1, 832.5)	136 (118.6,159.7)	112.7 (77.9,155.1)	-6.3 (-6.6, -6)	-3.5 (-4.5, -2.5)
Portugal	484.2 (339.7, 716.9)	244.5 (172.3,355)	280.3 (194.5,414.8)	-2.4 (-2.7, -2)	3.5 (1.7, 5.4)		927.3 (741, 1186.7)	159.6 (126,198.7)	132.9 (95.2,182.6)	-6.9 (-7.5, -6.3)	-4.8 (-9.1, -0.4)
Puerto Rico	181.3 (117.5, 279.6)	115.3 (75.1,176.3)	139.8 (91,218.5)	-1 (-1.4, -0.6)	4.8 (2.8, 6.8)		402.6 (330.8, 490)	168.6 (131.6,213.5)	181.1 (123.7,255.4)	-2.3 (-3.3, -1.4)	1.9 (0.9, 2.9)
Qatar	86.3 (54.4, 139.5)	59.7 (37.3,97.8)	70.1 (42.2,114.2)	-0.7 (-1.1, -0.4)	4 (2.4, 5.5)		114 (69.7, 170.3)	48.4 (33.2,72.1)	40.2 (26.1,61.4)	-3.5 (-3.7, -3.4)	-3.6 (-4, -3.3)
Republic of Korea	154.5 (101.9, 235.5)	66.2 (43.9,103.7)	69.2 (44.2,110.5)	-3 (-3.3, -2.7)	1.2 (0.5, 2)		1312.9 (968.7, 1679.9)	186.9 (153.1,226.7)	168.5 (128.5,222.1)	-6.8 (-7.5, -6.1)	-1.9 (-2.8, -1)
Republic of Moldova	324.7 (234.3, 468.3)	264.8 (197.9,376.3)	275.3 (198.3,397.3)	-0.9 (-1.1, -0.7)	1.1 (0.5, 1.6)		2093.2 (1630.6, 2645.6)	840.3 (645.8,1064.3)	741.7 (549.7,997.7)	-4.1 (-4.6, -3.5)	-2.6 (-3.7, -1.6)
Romania	292.3 (200.9, 444)	173.1 (122.7,260.6)	183.1 (125.7,283.4)	-1.9 (-2.1, -1.8)	1.5 (0.8, 2.3)		2011.4 (1714.3, 2366.8)	486.8 (421.8,565.1)	423.2 (312.5,557.6)	-4.7 (-5.1, -4.2)	-2.5 (-3, -2)
Russian Federation	232.7 (151.1, 360.3)	179.9 (117.7,273.7)	178.9 (114.4,282.5)	-1.3 (-1.6, -0.9)	0.2 (-0.4, 0.7)		600.5 (568.6, 655.8)	613 (583.6,659.7)	387.5 (306.1,482.1)	-2 (-3, -1)	-8.7 (-11.8, -5.5)
Rwanda	128.5 (78.7, 205.1)	89 (56.7,139.5)	92.8 (56.9,147)	-1.4 (-1.5, -1.3)	1.1 (0.6, 1.7)		221.9 (114, 373.1)	123.9 (74.9,194.3)	101.5 (57.7,168.4)	-2.8 (-3.2, -2.3)	-4.1 (-4.9, -3.3)
Saint Kitts and Nevis	101.5 (67.1, 157.3)	81.8 (56.6,125)	93.9 (62.3,148.1)	-0.1 (-0.4, 0.1)	3.5 (1.8, 5.1)		482.6 (385.7, 588.5)	171.7 (109.7,235.9)	156.3 (89.8,224.2)	-3.5 (-4.3, -2.8)	-2.2 (-3.2, -1.2)
Saint Lucia	153.7 (107.6, 224.7)	108.5 (76.1,161.6)	122.5 (84.2,183.2)	-0.7 (-1, -0.4)	3.1 (1.6, 4.5)		722 (547, 940.4)	262.8 (179.8,365.7)	245.3 (161.2,363.6)	-3.3 (-4, -2.6)	-1.4 (-1.5, -1.2)
Saint Vincent and the Grenadines	187 (127.8, 279.5)	134.2 (95.6,191)	144.7 (100.6,216.5)	-0.9 (-1.1, -0.7)	1.9 (1, 2.9)		854.6 (633.7, 1144.6)	368.8 (264.6,501.3)	339.2 (215.5,497.5)	-2.8 (-3.3, -2.3)	-1.7 (-1.9, -1.4)
Samoa	41.9 (22.3, 71.8)	32.6 (19.1,53.1)	36.5 (20.4,60.8)	-0.3 (-0.6, -0.1)	3 (1.3, 4.8)		240.8 (140.6, 385.5)	136.2 (76.7,214.9)	104.3 (59.1,170)	-1.8 (-2.1, -1.5)	-3.8 (-7.2, -0.3)
San Marino	291.8 (195, 446)	245.8 (168.7,361.9)	275.5 (183.1,415.7)	-0.2 (-0.4, 0)	2.8 (1.5, 4.2)		210.9 (124.1, 320.5)	88.8 (58.7,128.2)	80.8 (53.5,121.1)	-3.4 (-3.7, -3.2)	-1.9 (-2, -1.7)
Sao Tome and Principe	181.1 (117.6, 274.8)	146.5 (95.6,222.6)	166.2 (103.5,261.7)	-0.5 (-0.7, -0.3)	3.1 (1.8, 4.3)		982.4 (641.8, 1429.5)	361.3 (199.5,634.5)	276.9 (149.1,510.4)	-4.8 (-5.7, -3.9)	-4.9 (-5.6, -4.2)
Saudi Arabia	59.7 (36, 97)	51.6 (31.6,88.1)	62.7 (37.1,106.7)	0.2 (-0.1, 0.5)	4.9 (2.8, 7)		150 (86.4, 235.1)	43.2 (27.7,64.7)	28 (16.2,43.3)	-5.7 (-5.9, -5.5)	-8.5 (-8.9, -8)
Senegal	136.1 (86.2, 213.4)	100.2 (65.6,155.9)	114 (73.5,176.4)	-0.6 (-0.8, -0.4)	3.3 (1.9, 4.7)		519.6 (310.3, 787.9)	227.4 (151,349.9)	173.8 (100,306.8)	-3.6 (-4, -3.2)	-5.3 (-7.5, -3.1)
Serbia	216.3 (143, 333.3)	120.9 (77.2,196.3)	137.3 (87,225.9)	-1.7 (-2, -1.4)	3.2 (1.8, 4.7)		509.3 (324.6, 794.9)	77.7 (58.7,100.4)	56.4 (37,83.4)	-7.5 (-8.2, -6.8)	-6.3 (-7.2, -5.3)
Seychelles	85.9 (51.6, 136.7)	61.4 (38.4,94.8)	68.7 (42.6,108.5)	-0.8 (-1, -0.5)	2.8 (1.6, 4.1)		115.5 (84.3, 151.2)	124.7 (87.6,173.2)	114.2 (73.2,170.2)	0.4 (0, 0.9)	-1.7 (-1.9, -1.5)
Sierra Leone	166.2 (98.1, 266.8)	119.8 (74.3,186.8)	125.6 (76.3,201.4)	-1.1 (-1.2, -1)	1.2 (0.7, 1.8)		700.9 (388.7, 1122.2)	428.1 (244.5,684)	367.7 (207.4,593.5)	-2.3 (-2.5, -2.2)	-2.8 (-3.2, -2.3)
Singapore	72.3 (48, 115.1)	52.7 (33.6,86.9)	60.4 (36.9,97.7)	-0.7 (-1, -0.5)	3.4 (1.9, 5)		210 (161.8, 270.3)	42.1 (29.8,56.2)	34.1 (22.9,49.1)	-5.1 (-5.7, -4.5)	-4 (-5.4, -2.5)
Slovakia	241.9 (166.7, 365.5)	167.5 (111.7,262.6)	186.1 (124.1,285.6)	-0.9 (-1.1, -0.6)	2.7 (1.6, 3.7)		486.4 (377, 616.7)	238.6 (187.1,310.7)	210 (139.8,304.8)	-2.6 (-3, -2.3)	-2.6 (-3.9, -1.3)
Slovenia	168.5 (111.7, 264)	164.9 (108.6,257.4)	163.5 (106.4,267.7)	0.4 (0.2, 0.6)	0.7 (-1.5, 2.9)		210.5 (170.2, 254.3)	44.9 (31.2,57.1)	37.1 (24.6,52.9)	-5.5 (-5.9, -5.1)	-3.7 (-5.4, -1.9)
Solomon Islands	34.7 (17.8, 60.3)	27.1 (14.8,44.9)	28.9 (15.9,50.3)	-0.6 (-0.7, -0.4)	1.8 (0.8, 2.8)		170.3 (96.7, 282.3)	112.3 (68.8,179.9)	99 (61.2,164.3)	-1.8 (-2.1, -1.5)	-2.9 (-4.1, -1.7)
Somalia	126.2 (76.6, 209.4)	93.9 (58,147.8)	102.5 (59.9,163.2)	-0.9 (-1, -0.7)	2.2 (1.3, 3.2)		226.9 (118.4, 382.4)	157.4 (89.5,262.4)	139.5 (76.4,230.1)	-1.2 (-1.5, -0.9)	-2.5 (-3.5, -1.4)
South Africa	86.6 (51.6, 141.9)	68.3 (41.4,110.8)	71.6 (42.4,117.9)	-0.8 (-0.9, -0.7)	1.2 (0.7, 1.7)		530.1 (390.5, 695.9)	238.4 (174,306.9)	213.8 (154.8,288)	-2.8 (-3.5, -2)	-2.3 (-2.8, -1.7)
South Sudan	93.1 (52.3, 153.7)	77 (46.2,124.1)	82.6 (47.2,137.2)	-0.4 (-0.6, -0.3)	1.7 (1.1, 2.3)		325.8 (180.9, 544.5)	196.1 (110.8,305)	168.3 (97.8,274.4)	-1.9 (-2.2, -1.5)	-3.5 (-5.6, -1.4)
Spain	393.1 (287.3, 552.5)	272.8 (187.7,399.9)	316.9 (213.4,485.1)	-0.4 (-0.9, 0)	3.8 (1.7, 5.8)		429.5 (356.8, 539.6)	88.5 (73.1,106)	80.3 (61.9,103.7)	-5.4 (-6, -4.9)	-1.8 (-2.9, -0.6)
Sri Lanka	89.6 (55.2, 139.6)	90.4 (57.3,140.9)	93.1 (56.7,148.4)	0.3 (0, 0.6)	0.9 (0.3, 1.5)		231.1 (156.9, 340.1)	225.5 (161.4,305.6)	170.9 (98.8,266.8)	-0.4 (-1.6, 0.8)	-5.1 (-6, -4.2)
Sudan	128.6 (69.2, 214.5)	76 (41.9,120.1)	73.3 (41,123.8)	-2.4 (-2.6, -2.3)	-0.7 (-1.2, -0.2)		1877 (1035.4, 3312.7)	753 (416.7,1349.1)	532.3 (284.5,927.5)	-4 (-4.2, -3.8)	-6.8 (-7, -6.5)
Suriname	205.3 (137.1, 301.9)	150 (96,222.9)	156.4 (97.3,243.7)	-1.1 (-1.2, -1)	1.2 (0.5, 1.8)		2105.9 (1502.2, 2812.1)	902 (617.7,1251.3)	797.5 (480.1,1275.5)	-3 (-3.3, -2.7)	-2.5 (-2.9, -2.1)
Sweden	372.3 (247.3, 543.7)	248.7 (165.1,363.3)	289 (191.5,430.7)	-0.7 (-1.1, -0.4)	3.7 (2.1, 5.4)		113.9 (93.2, 137.4)	38.2 (28,49.1)	35.9 (26.1,46.6)	-3.4 (-3.8, -2.9)	-1.8 (-3.9, 0.3)
Switzerland	280.9 (194.1, 404.1)	233.4 (165.4,333)	295.7 (200.8,446)	-0.1 (-0.5, 0.2)	5.2 (4.5, 5.8)		72.4 (59.6, 88.4)	58.2 (45.1,71.8)	47.9 (35,62.7)	-1.4 (-1.9, -0.8)	-4.2 (-5.1, -3.4)
Syrian Arab Republic	102 (62.6, 165)	66.2 (41.1,107.3)	81.5 (49.8,127.8)	-0.8 (-1.3, -0.3)	5 (3.1, 7)		346.5 (213.5, 525.9)	159.7 (96,265.3)	115 (68.8,192.6)	-3.5 (-4.7, -2.2)	-6.6 (-8.1, -5.2)
Taiwan (Province of China)	79.5 (43.8, 136.2)	49.7 (28.9,80.6)	58.5 (32.5,97.7)	-0.9 (-1.3, -0.5)	4.1 (2.3, 5.9)		1129.1 (974.4, 1298.2)	418.6 (326.4,513.4)	372.9 (263.6,502.6)	-3.4 (-3.9, -2.9)	-2.8 (-4, -1.6)
Tajikistan	213.1 (135.2, 328.6)	176 (113.4,275.1)	204.4 (130.2,319.7)	-0.2 (-0.4, 0)	3.7 (2.3, 5.1)		283.5 (144.4, 524.1)	135.9 (81,300.8)	110.6 (64.5,256.7)	-3 (-3.1, -3)	-4.1 (-4.2, -4)
Thailand	126.9 (75.9, 195.1)	62.7 (39.7,96.5)	65.9 (40.3,103.4)	-2.5 (-2.7, -2.3)	1.5 (0.5, 2.4)		326.4 (198, 546.3)	193.5 (146.1,252.5)	171 (103.6,252.1)	-1.8 (-2.3, -1.3)	-2.9 (-4.9, -0.8)
Timor-Leste	65.1 (34.2, 111.9)	34.8 (17.7,61)	37.8 (19.2,66.6)	-2.3 (-2.6, -2)	2.2 (1.1, 3.2)		921.8 (456.9, 1461.6)	324.2 (164.7,531.4)	286.9 (145.8,457.7)	-4.3 (-4.5, -4.1)	-2.8 (-3.9, -1.6)
Togo	134.2 (84.4, 205.5)	93.8 (62,141.6)	107.8 (66.7,170.1)	-0.8 (-1, -0.5)	3.5 (2, 5)		261.1 (149.3, 445.1)	126.7 (75.2,232.9)	107.1 (58.2,204.2)	-3.4 (-3.5, -3.2)	-3.5 (-4.1, -2.9)
Tokelau	55.6 (30.7, 92.6)	42.7 (24.9,68.9)	48.7 (28.3,81.5)	-0.4 (-0.7, -0.2)	3.3 (1.9, 4.6)		229.8 (141.5, 344.9)	122.2 (73.5,189.5)	102.5 (61.5,157.7)	-2.9 (-3.6, -2.2)	-3.3 (-3.6, -3)
Tonga	42.3 (24.2, 70.1)	37.8 (22.5,61.1)	42.9 (23.8,72)	0.3 (0.1, 0.5)	3.3 (1.7, 4.8)		180.1 (110.6, 270.3)	190.3 (117.4,293.7)	168.9 (97.4,270)	-0.1 (-0.6, 0.4)	-2.4 (-2.6, -2.2)
Trinidad and Tobago	179.9 (119.1, 274.8)	133.1 (90.2,198.8)	149.2 (96.1,225.8)	-0.6 (-0.9, -0.4)	2.9 (1.6, 4.3)		730.3 (577.1, 915.8)	481.5 (351.6,637.5)	445 (289.6,641)	-1.5 (-1.7, -1.4)	-1.6 (-1.8, -1.3)
Tunisia	122.2 (75.3, 190.6)	86.9 (52.5,137.7)	93.5 (56.9,150.5)	-1 (-1.2, -0.8)	1.8 (1.1, 2.5)		748.3 (436.8, 1221.8)	194.5 (129.6,288.5)	143.2 (91.1,222.3)	-5.3 (-5.5, -5.2)	-6 (-6, -5.9)
Turkey	63.5 (37.1, 105.9)	41.6 (25.7,67.5)	48 (28.3,82.6)	-0.9 (-1.2, -0.5)	3.6 (2, 5.3)		325.1 (207.4, 519.6)	183 (131.9,247.8)	140.3 (95.2,198.2)	-2.1 (-2.4, -1.8)	-5.4 (-6.2, -4.5)
Turkmenistan	331.9 (227.6, 486.6)	235.6 (164.6,350.9)	244.5 (163.1,368.4)	-1.1 (-1.2, -1)	1.1 (0.5, 1.6)		1759.8 (1353.3, 2219.6)	397.6 (289.2,535.5)	322.7 (228.7,465.1)	-5.6 (-6.1, -5.1)	-3.3 (-5.2, -1.3)
Tuvalu	43.5 (22.7, 74.9)	29.1 (15.5,49.8)	30.9 (16.3,53.2)	-1.2 (-1.3, -1)	1.5 (0.8, 2.2)		766.5 (463.5, 1232.3)	188.9 (113.4,301.1)	151.6 (89.4,245.2)	-5.6 (-5.7, -5.4)	-4.3 (-4.4, -4.1)
Uganda	119.7 (71.4, 193.4)	88.2 (54.2,138.9)	92 (55.1,146.7)	-1 (-1, -0.9)	1.2 (0.5, 1.8)		177.9 (93.6, 296.2)	150.7 (91.7,228.4)	101.6 (57.6,165.6)	-1.3 (-1.6, -1)	-7.8 (-9.3, -6.2)
Ukraine	290.8 (185, 452.9)	204.1 (133.7,315.4)	222.3 (140.2,349)	-1.1 (-1.2, -0.9)	2.2 (1.2, 3.1)		527.9 (404.6, 681.7)	537.5 (427.1,649.4)	492.1 (348.4,687.7)	-0.3 (-1.1, 0.5)	-2.4 (-4.2, -0.6)
United Arab Emirates	96.3 (60.9, 151.1)	81.6 (52.2,125.8)	92.1 (57.7,147.6)	-0.1 (-0.4, 0.1)	3 (1.8, 4.2)		416.6 (200.5, 870.5)	94 (54.1,153.4)	71.2 (40,121.4)	-5.4 (-5.9, -4.9)	-5.4 (-5.8, -5)
United Kingdom	308.1 (209.9, 445.6)	224.8 (153,328.6)	254.7 (171.9,374.7)	-0.5 (-0.8, -0.3)	3.2 (1.6, 4.9)		171.6 (152, 187.7)	82.1 (67.4,96.8)	75.5 (60,92.7)	-2.3 (-2.5, -2.1)	-1.8 (-2.4, -1.2)
United Republic of Tanzania	137.2 (84.1, 220)	101.1 (64.2,157.4)	104.6 (63.1,166.8)	-1.1 (-1.2, -1)	0.9 (0.5, 1.3)		296.5 (174.3, 464.5)	203.3 (124.1,318)	171.3 (98,265.3)	-1.2 (-1.5, -1)	-3.7 (-5.1, -2.3)
United States of America	110.6 (70.8, 176.4)	106.1 (67.8,165.6)	137.9 (85.6,222.6)	0.1 (-0.2, 0.3)	5.1 (2.8, 7.5)		339.6 (316.8, 363.1)	586.1 (532.6,637.6)	527.1 (478.7,576.4)	2.7 (2.3, 3.2)	-2.5 (-3.8, -1.2)
United States Virgin Islands	189.3 (123.9, 284.7)	127.9 (83.3,194.7)	169.2 (104.8,273.2)	-0.3 (-0.9, 0.3)	6.8 (4.2, 9.5)		462.7 (305.9, 688.9)	173.3 (111.4,251.1)	149.3 (87.8,231.6)	-3.6 (-3.9, -3.3)	-2.7 (-4, -1.4)
Uruguay	315.9 (223.9, 454.4)	192.4 (139.3,276.2)	190 (132.8,278.7)	-1.8 (-1.9, -1.7)	-0.1 (-0.4, 0.2)		2740.9 (2245.3, 3287)	757.8 (603.3,932.8)	641.7 (436.8,934.8)	-5.4 (-5.7, -5)	-2.8 (-4.2, -1.5)
Uzbekistan	269.8 (188.2, 394.3)	183.7 (130,274.6)	202.1 (136.3,301.2)	-1.3 (-1.5, -1.1)	2.5 (1.3, 3.6)		1174.7 (864.9, 1567.8)	640.3 (498.6,814.9)	541.1 (393.2,745.4)	-2.8 (-3, -2.6)	-3.6 (-4.3, -2.8)
Vanuatu	35.7 (18.8, 61.2)	34.7 (19.4,57)	37.9 (20.3,64.7)	0.5 (0.3, 0.6)	2.3 (1, 3.7)		197.5 (117.2, 330.9)	247.2 (147.8,391.4)	228.3 (129.7,374.3)	0.9 (0.4, 1.5)	-1.2 (-2.3, -0.1)
Venezuela (Bolivarian Republic of)	385.4 (290.2, 528.4)	222.3 (160.5,320.4)	242 (163.8,352.9)	-1.6 (-2, -1.2)	2.1 (1.3, 2.9)		2524.5 (2111, 2971.7)	1125.7 (899.5,1355.6)	968.6 (628,1416.3)	-2.3 (-2.7, -1.9)	-2.4 (-3.4, -1.4)
Viet Nam	128.9 (76.6, 202.7)	83.9 (51.6,130.3)	87.3 (51.2,136.7)	-1.5 (-1.7, -1.3)	1.1 (0.4, 1.9)		518.3 (345.1, 762.3)	218.4 (142.6,328.4)	223.9 (142.2,356.7)	-3.6 (-4, -3.2)	0.4 (-0.2, 1)
Yemen	102.9 (57.6, 177.7)	72.9 (41.7,117.2)	80.8 (44.8,138.2)	-1.2 (-1.4, -1)	2.4 (1.8, 3.1)		1035.9 (570.1, 1940)	432.9 (253.6,743.4)	366.4 (203.2,638.7)	-3.5 (-3.5, -3.4)	-3.4 (-3.7, -3)
Zambia	115.8 (68.8, 184.5)	85.5 (53.4,133.6)	89.4 (53.9,145.8)	-1.1 (-1.2, -1)	1.1 (0.7, 1.6)		299.8 (164.5, 482.1)	123.3 (78.7,181.9)	94.3 (58.5,144.9)	-3.7 (-3.9, -3.5)	-5.2 (-5.8, -4.7)
Zimbabwe	80.7 (50.8, 124.5)	83.9 (55.2,129.2)	91.3 (58.9,147.5)	0.8 (0.6, 1)	2.1 (1.3, 2.9)		328.8 (207.6, 473.3)	282.7 (184.6,414.4)	286.7 (176.1,443.2)	1.1 (0.2, 1.9)	0.1 (-0.7, 1)
Abbreviations: DALY, disability-adjusted life-year; EAPC, estimated annual percentage change.
